# Supplementary material for: Engineering Saccharomyces cerevisiae for the Overproduction of β-Ionone and Its Precursor β-Carotene
Source: Front Bioeng Biotechnol. 2020 Sep 30;8:578793. doi: 10.3389/fbioe.2020.578793 (PMC7556307; doi:10.3389/fbioe.2020.578793)
Supplement: Supplementary file 2 [file Presentation_1.zip]

Archive with 3 entries (2 files):
- Supplementart Files/
- Supplementart Files/iMM904_contextualized.mat
- Supplementart Files/runResults.m
