# Supplementary material for: Engineering Saccharomyces cerevisiae for the Overproduction of β-Ionone and Its Precursor β-Carotene
Source: Front Bioeng Biotechnol. 2020 Sep 30;8:578793. doi: 10.3389/fbioe.2020.578793 (PMC7556307; doi:10.3389/fbioe.2020.578793)
Supplement: Supplementary file 2 [file Presentation_1.zip › Supplementart Files/runResults.m]

%% This script produces the computational results of the paper
% ------------- Pedro Saa UC 2020 -----------------------------------------
clc,clearvars,close all

%% Load data and initialize variables
% Initialize CobraToolbox
% initCobraToolbox

% Load GEM of the beta-ionone producing yeast
load('iMM904_contextualized.mat')

% Show new reactions added (25 in total)
model.rxnNames(end-24:end)

% General data
Mglc  = 180.156;    % g/mol
Metoh = 46.07;      % g/mol
Mbion = 192.3;      % mg/mmol
Mbeta = 536.8726;   % mg/mmol
Mo2   = 32.0;       % g/mol
Mco2  = 44.01;      % g/mol

% Experimental data for B-Iono mutants
S_0          = [18.09,17.99,18.14];                    % g glucose/L cell culture
S_0          = mean(S_0);                              % average initial glucose concentration
Cfinal_org   = [16.1,67.5,143.2,164.2,236.5,300.3];    % Biono titers in organic phase (mg/Lorg) (B-ion2.1, B-ion3.1, B-ion4.1, B-ion5.1, B-ion5.2, B-ion5.3)
Cfinal_vol   = Cfinal_org*(2e-3/18e-3);                % Biono titers in cell culture (mg/L) (2mL organic phase / 18mL cell culture)
Cfinal_x     = .4*[14.8,15.1,16.2,14.8,18.4,18.9];     % Final biomass concentrations (gdcw/L)
Cfinal_car   = [1.04,8.3,10.6,26.7,19.9,10.1];         % Final B-car titers (mg/gdcw)
Ysp_bion_mut = Cfinal_vol/S_0;                         % Biono yields (mg/g glucose)
Ysp_bcar_mut = Cfinal_car.*Cfinal_x/S_0;               % Bcar yields (mg/g glucose)
Ysx_mut      = Cfinal_x/S_0;                           % Biomass yields (gdcw/g glucose)

% Experimental data from Van Hoek et al. 1998
r_glc  = 4.5;               % mmol/gdcw/h (measured at 0.3 1/h)
r_co2  = 8.8;
r_etoh = 0;
r_o2   = 6.1;
m_glc  = Mglc*r_glc/1e3;    % transform to a mass basis (g glucose/gdcw/h)

% Fix rxn bounds for maximum yield calculation
model = changeRxnBounds(model,'ATPM',0.7,'l');            	% based on last yeastGEM
model = changeRxnBounds(model,'EX_etoh(e)',r_etoh,'b');
model = changeRxnBounds(model,'EX_g_car(c)',0,'b');         % gamma carotene not detected

% Exchanges for the carotenoid pathway
ix_carotenoids = [1583,1592:1603,1605];

% Pre-allocate memory
mu         = zeros(6,1);
r_bion     = mu;
r_bcar     = mu;
r_glc_min  = mu;
r_co2_min  = mu;
glc_recovery = mu;
ratio_bcar = mu;
ratio_bion = mu;

%% Perform C closure analysis
% Set model objective to glucose consumption
model = changeObjective(model,'EX_glc(e)',1);

% Main loop
ix = 1;
Bion_dif = zeros(1,6);
max_ratio_C14_Bion = zeros(1,6);
while (ix<=6)
    
    % Transform glucose uptake into mass basis
    mu(ix)     = Ysx_mut(ix)*m_glc;                          % exp mu (1/h)
    r_bion(ix) = Ysp_bion_mut(ix)*m_glc/Mbion;               % exp r_bion (mmol/gdcw/h)
    r_bcar(ix) = Ysp_bcar_mut(ix)*m_glc/Mbeta;               % exp r_bcar (mmol/gdcw/h)
    
    % Set exchange bounds
    model = changeRxnBounds(model,'biomass_SC5_notrace',mu(ix),'b');
    model = changeRxnBounds(model,'EX_b_ion(e)',r_bion(ix),'b');
    model = changeRxnBounds(model,'EX_b_car(c)',r_bcar(ix),'b');
    model = changeRxnBounds(model,'EX_co2(e)',r_co2,'l');
    model = changeRxnBounds(model,'EX_o2(e)',-r_o2,'l');
    model = changeRxnBounds(model,'EX_glc(e)',-r_glc,'l');
    
    % Calculate minimum glucose upatke rate (we maximize as r_glc is negative)
    sol = optimizeCbModel(model,'max');
    if (sol.stat~=0)
        r_glc_min(ix)  = sol.f;
        r_co2_min(ix)  = sol.x(strcmp(model.rxns,'EX_co2(e)'));

        % Calculate %carbon recovery as determined by the difference of the
        % calculated r_glc_min and experimental r_glc
        glc_recovery(ix) = abs(r_glc_min(ix)/r_glc);
        
        % Determine the max amount Bcar that can be produced ensuring C closure 
        Bmodel = model;
        Bmodel = changeRxnBounds(Bmodel,'EX_b_ion(e)',0,'l');       % Open Bion production
        Bmodel = changeRxnBounds(Bmodel,'EX_b_ion(e)',1e3,'u');
        Bmodel = changeRxnBounds(Bmodel,'EX_b_car(c)',1e3,'u');     % Open Bcar production
        Bmodel = changeRxnBounds(Bmodel,'EX_b_car(c)',0,'l');
        Bmodel = changeRxnBounds(Bmodel,'EX_glc(e)',r_glc_min(ix),'b');    % Use optimal calculations from previous step 
        Bmodel = changeRxnBounds(Bmodel,'EX_co2(e)',r_co2_min(ix),'b');
        
        % Determine the maximum Bcar production under these conditions
        Bmodel = changeObjective(Bmodel,'EX_b_car(c)',1);
        Bsol   = optimizeCbModel(Bmodel,'max');
        Bcar_max = Bsol.f;
        % Determine the difference between the theoretical  and
        % experimental Bcar productions
        Bcar_available = Bcar_max-r_bcar(ix);
        
        % Use this carbon flux and the experimental Bcar production to constrain
        % C allocation
        Bmodel = changeRxnBounds(Bmodel,'LICC_b_car(c)_forming',Bcar_available,'b');
                
        % Maximize the Biono production yield
        Bmodel = changeObjective(Bmodel,'EX_b_ion(e)',1);
        Bsol   = optimizeCbModel(Bmodel,'max');
        max_ratio_C14_Bion(ix) = Bsol.x(end-3)/Bsol.f;

        % Determine the differences in Bion yields between experiments and computations 
        Bion_dif(ix) = (1-r_bion(ix)/Bsol.f);

        % Reset bounds
        r_glc = 4.5;
        r_co2 = 8.8;
        r_o2  = 6.1;
        
        % Update counter
        ix = ix+1;
    else
        % Relax slightly exchange constraints so that the problem becomes feasible
        r_glc  = 1.005*r_glc;               % mmol/gdcw/h
        r_co2  = 1.005*r_co2;
        r_o2   = 1.005*r_o2;
    end
end

% Show main results
disp('Glc recovery: B-Iono2.1 B-Iono3.1 B-Iono4.1 B-Iono5.1 B-Iono5.2 B-Iono5.3')
glc_recovery'
disp('Rel. error glc consump: B-Iono2.1 B-Iono3.1 B-Iono4.1 B-Iono5.1 B-Iono5.2 B-Iono5.3')
prcen_glc_recov = (abs(glc_recovery-1)*100)'
disp('Estimated Glc to co2 yield: B-Iono2.1 B-Iono3.1 B-Iono4.1 B-Iono5.1 B-Iono5.2 B-Iono5.3')
Yglc_co2 = (r_co2_min(:)*(Mco2/1e3).*Ysx_mut(:)./mu(:))'
disp('C recovery: B-Iono2.1 B-Iono3.1 B-Iono4.1 B-Iono5.1 B-Iono5.2 B-Iono5.3')
C_recov = (Ysx_mut(:)+(Ysp_bion_mut(:)+Ysp_bion_mut(:))/1e3+Yglc_co2(:))'
disp('Rel. difference in Bion yields: B-Iono2.1 B-Iono3.1 B-Iono4.1 B-Iono5.1 B-Iono5.2 B-Iono5.3')
Bion_dif
disp('Max. ratio of C14 to Bion: B-Iono2.1 B-Iono3.1 B-Iono4.1 B-Iono5.1 B-Iono5.2 B-Iono5.3')
max_ratio_C14_Bion
